# Supplementary material for: Synthesis, Computational, and Anticancer In Vitro Investigations of Aminobenzylnaphthols Derived from 2-Naphtol, Benzaldehydes, and α-Aminoacids via the Betti Reaction
Source: Molecules. 2023 Oct 23;28(20):7230. doi: 10.3390/molecules28207230 (PMC10609152; doi:10.3390/molecules28207230)
Supplement: Supplementary file 1 [file molecules-28-07230-s001.zip]

Archive with 1 entries (1 files):
- molecules-2519795-supplementary.pdf
